# Supplementary material for: Biennial Variation and Herbivory Affect Essential Oils of Ipomoea murucoides and Stomata Density of Neighbor Plants
Source: Plants (Basel). 2024 Nov 6;13(22):3124. doi: 10.3390/plants13223124 (PMC11597795; doi:10.3390/plants13223124)
Supplement: Supplementary file 1 [file plants-13-03124-s001.zip]

Archive with 1 entries (1 files):
- plants-3244851-supplementary.pdf
